# Supplementary material for: Pneumatic Microballoons for Active Control of the Vibration-Induced Flow
Source: Micromachines (Basel). 2023 Oct 29;14(11):2010. doi: 10.3390/mi14112010 (PMC10673574; doi:10.3390/mi14112010)
Supplement: Supplementary file 1 [file micromachines-14-02010-s001.zip]

Archive with 5 entries (5 files):
- supplementary_materials.pdf
- Video S1.mp4
- Video S2.mp4
- Video S3.mp4
- Video S4.mp4
